# Supplementary material for: Nutritionally adequate, healthy, and climate-friendly diets following the Nordic Nutrition Recommendations 2023: an optimization study for Norway
Source: Front Nutr. 2025 May 14;12:1485287. doi: 10.3389/fnut.2025.1485287 (PMC12116325; doi:10.3389/fnut.2025.1485287)
Supplement: Supplementary file 1 [file Table_1.XLSX]

## Sheet: Table of contents
Supplementary materials
Table of contents:
Supplementary Table S1	Main food groups, food sub-groups and food items contained in them.
Supplementary Table S2	Food sub-groups, and associated environmental groupings.
Supplementary Table S3	Content of all 53 food sub-groups (g) per 10 MJ in the average observed Norwegian diet and three diet scenarios optimized to meet health and nutrient goals in line with NNR2023, and incremental GWP constraints (-5%, -10%, -15%,…).
Supplementary Table S4	Content of nutrients per 10 MJ in the average observed Norwegian diet and three diet scenarios optimized to meet health and nutrient goals in line with NNR2023, and incremental GWP constraints (-5%, -10%, -15%,…)..
Supplementary Table S5	Results from the sensitivity analysis. Content of all 53 food sub-groups (g) and nutrients per 10 MJ in the average observed Norwegian diet and three diet scenarios optimized to meet health and nutrient goals in line with NNR2023, and incremental GWP constraints (-5%, -10%, -15%,…).
Supplementary Table S6	Results from the sensitivity analysis. Content of all 56 food sub-groups (g) and nutrients per 10 MJ in the average observed Norwegian diet and three diet scenarios optimized to meet health and nutrient goals in line with NNR2023, and incremental GWP constraints (-5%, -10%, -15%,…).
Supplementary Table S7	Results from the sensitivity analysis. Content of all 53 food sub-groups (g) and nutrients per 10 MJ in the average observed Norwegian diet stratified by quartiles of meat consumption (Q1: 45g/d, Q2: 118g/d, Q3: 186g/d, Q4: 309g/d) and three diet scenarios optimized to meet health and nutrient goals in line with NNR2023, and incremental GWP constraints (-5%, -10%, -15%,…).

## Sheet: S1 Food groups
Supplementary Table S1 Main food groups, food sub-groups and food items contained in them (lists are non-exhaustive).
Main group	Food sub-group	Food items
Bread	Bread fine	Bread, 0-25% whole grain content; Bread, 25-50% whole grain content; Bread, white, unspecified; Crispbread, 0-25% whole grain content; Crispbread, 25-50% whole grain content; Crispbread, fine, unspecified; Potato flatbreads; Rice paper, dumpling paper; Tortillas, flour and/or corn; Taco shells; Gluten-free tortillas
Bread	Bread coarse	Bread, 50-75% whole grain content; Bread, 75-100% whole grain content; Bread, whole grain, unspecified; Crispbread, 50-75% whole grain content; Crispbread; 75-100% whole grain content; Crispbread, whole grain, unspecified
Other grains	Flour grains	Flour: wheat, oat, corn, rye, barley, millet, spelt, sorghum, rice, teff, buckwheat, etc.; Barley; Millet; Spelt; Buckwheat; Quinoa; Amaranth; Starch: wheat, corn, potato, etc.; Gluten-free flour blends
Other grains	Rice	White rice; Brown rice
Other grains	Pasta	Pasta; Wholegrain pasta; Gluten-free pasta; Egg noodles; Rice noodles; Vermicelli; Fresh pasta; Tortellini; Ravioli
Other grains	Breakfast cereals	Raw oats; Puffed rice; Puffed wheat; Puffed oats; Müsli, with and without dried fruit/nuts; Granola; Corn flakes; Cereal blends, sweetened and unsweetened
Cakes cookies	Cakes cookies crackers	Yeasted baked goods; Pastries; Cookies; Muffins; Cakes; Waffles; Pancakes; Crackers; Granola bars; Protein bars
Potatoes	Potatoes raw boiled	Raw potatoes; Boiled potatoes; Baked potatoes
Potatoes	Potatoes fried	French fries; Fried potato wedges; Noisette potatoes; Potato rösti
Legumes	Legumes	Beans, dry or canned: white, red, brown, mung, soy, lima, adzuki, black, fava, broad, etc.; Chickpeas; Green peas; Lentils, dry or canned: red, green, black, etc.; Soy bean flour; Dried pea mash/soup; Falafel; Hummus
Vegetables	Vegetables dark green	Kale; Spinach; Broccoli; Bok choy
Vegetables	Vegetables red orange	Carrot; Paprika: red, orange, yellow; Pumpkin; Sweet potato; Chili: red; Tomato; Tomato sauce; Canned tomato; Tomato puree; Salsa; Ketchup; Tomato soup powder; Pickled paprika; Sundried tomatoes
Vegetables	Vegetables other	Cucumber; Zucchini; Pickled cucumber; Paprika, green; Chili, green; Jalapeño; Onion; Leek; Spring onion; Shallot; Garlic; Avocado; Mushrooms; Rutabaga; Kohlrabi; Brussels sprouts; Green beans; Sugar peas; Okra; Cabbage; Cauliflower; Asparagus; Corn; Parsnip; Turnip; Celery; Beetroot; Pickled beetroot; Ginger; Fennel; Water chestnut; Microgreens; Rhubarb; Frozen wok vegetables; Vegetables, unspeci…
Vegetables	Vegetables salad	Salad mixes; Iceberg lettuce; Romaine lettuce; Endive; Sikori; Ruccola; Radicchio; Chives; Mangold; Fresh herbs
Nuts and seeds	Nuts	Peanuts, Cashews; Peanut butter; Almonds; Almond butter; Nut mixes; Hazelnuts; Walnuts; Nuts, unspecified; Almond flour; Pecans; Macademia nuts; Brazil nuts; Coconut; Dried coconut
Nuts and seeds	Seeds	Pine nuts; Pumpkin seeds; Flax seed; Sesame seeds; Sunflower seeds; Hemp; Chia seeds; Tahini; Poppy seeds; Fennel seeds
Juice	Juice	Juice: tomato, tropical, orange, grape, apple, mango, cranberry, grapefruit, pineapple, vegetable, other; Ginger shot; Lemonade; Citrus juice, freshly-squeezed and from concentrate; Smoothies, homemade or store-bought; Fresh saft concentrate, fruit-based: blueberry, redcurrant, blackcurrant, mixed, other
Fruit and berries	Berries	Blackberries; Blueberries; Raspberries; Strawberries; Cloudberries; Redcurrant; Blackcurrant; Gooseberry; Lingonberry; Cranberry; Elderflower; Chokeberry; Rowan berries; Blockberry; Mixed berries; Berry jams; Berry jellies; Berry compotes; Berry preserves
Fruit and berries	Pomme stone	Cherries; Apples; Peaches; Nectarines; Plums; Apricots; Canned fruit cocktail; Jams; Jellies; Compotes; Preserves
Fruit and berries	Fruit other	Citrus fruits; Bananas; Pineapple; Kiwi; Mango; Papaya; Persimmon; Other tropical fruits; Melons; Pomegranate; Grapes; Fruit, unspecified
Fruit and berries	Dried fruit	Raisins; Dates; Prunes; Dried banana; Dried mango; Dried apple; Other dried fruits; Nut mixes with fruit, unspecified
Other	Meat dairy substitutes	Plant-based burgers; Plant-based meatballs; Plant-based sausages; Plant-based deli meats; Vegetable pates; Non-dairy milks; Coconut milk; Non-dairy cheeses; Non-dairy yoghurts; Non-dairy creme fraiche; Non-dairy puddings
Ruminant meat	Ruminant meat unprocessed	Beef, all cuts; Veal, all cuts; Lamb, all cuts; Mutton, all cuts; Meat, unspecified; Blood and offal from cow or sheep; Beef tallow; Minced beef, unsalted
Ruminant meat	Ruminant meat processed	Lamb ribs; Fenalår; Bresaola; Beef jerky; smoked and/or cured meat from beef, veal, lamb, mutton; Lamb roll; Roast beef; Cold cuts from beef, veal, lamb, mutton; Minced beef, salted; Meat cakes from beef or lamb; Minced lamb, salted; Burgers; Meat balls; Meat pudding; Meat loaf
Pork	Pork unprocessed	Pork, all cuts; Minced pork, unsalted; Blood and offal from pig; Lard from pig
Pork	Pork processed	Smoked and/or cured pork; Cold cuts from pork; Liver paste from pork; Wienerschnitzel; Pulled pork; Salami from pork; Chorizo; Prosciutto; Salsiccia; Bacon; Minced pork, salted; Canned pork; Meat cakes from pork
Ruminant meat/Pork *	Red meat mixed processed	Smoked and/or cured mixed red meat products; Cold cuts from mixed red meat products; Sausages from mixed red meat products, or game mixed with red meat; Mashed lung; Blood pudding; Minced meat from mixed red meat products; Minced meat products from mixed red meat products (meat cakes, meat balls, meat pudding)
White meat	White meat unprocessed	Chicken, all cuts; Turkey, all cuts; Duck, all cuts; Goose, all cuts; Offal from chicken, turkey, duck or goose; Minced white meat, unsalted
White meat	White meat processed	Smoked and/or cured white meat; Cold cuts from white meat; Minced white meat, salted; Sausages, white meat; Meatballs, white meat; Meat pudding, white meat; Chicken nuggets; Chicken schnitzel; Liver paste from chicken; Liver paste from goose
Other meat	Other meat unprocessed	Reindeer; Deer; Moose; Hare; Rabbit; Ptarmigan; Other game; Horse; Whale
Other meat	Other meat processed	Smoked and/or cured game; Minced game, salted; Meat cakes from game; Sausages from game
Fish	Fish lean	Cod; Pollock; Haddock; Cusk; Whiting; Ling; Pollack; Blue ling; Porbeagle; Lemon sole; Angler; Pangasius; Halibut; Flounder; Plaice; Garfish; Catfish; Turbot; Sea sole; Perch; Skate; Pike; Whitefish; Dried and salted lean fish; Stockfish; Fish cakes; Fish pudding; Fish balls; Crabsticks, surimi; Fishsticks; Fried fish filets, white fish
Fish	Fish fatty	Salmon; Trout; Smoked salmon; Smoked trout; Graved salmon; Rakfisk; Mackerel; Herring; Anchovies; Sprat; Sardines; Eel; Artic char; Pickled herring; Tuna; Canned fatty fish spreads (mackerel in tomato, spiced herring, canned tuna); Salmon spreads; Caviar spreads; Salmon burgers
Fish	Shellfish other	Mussels; Oysters; Scallops; Shrimp; Crab; Crayfish; Lobster; Canned shellfish;
Eggs	Eggs	Eggs, chicken; Egg white, chicken; Egg yolk, chicken; Egg powder, chicken; Egg white powder, chicken
Milk	Milk low fat	Milk, skimmed; Milk, 0.5%; Milk, 1%; Milk, 2%; Hot chocolate, low-fat milk; Chocolate milk, low-fat milk; Protein shakes; Strawberry milk, low-fat milk; Powdered milk, low-fat; Whey powder; Whey protein powder
Milk	Milk high fat	Milk, 4%; Powdered milk, whole-fat; Evaporated milk, whole-fat; Condensed milk, sweetened; Chocolate milk, with 4% milk; Hot chocolate, with 4% milk; Goat milk, whole-fat; Kefir, whole-fat
Other dairy	Dairy fermented	Kefir, plain and flavored; Yoghurt, low-fat and high-fat, plain and flavored; Yoghurt, icelandic; Yoghurt, greek
Other dairy	Dairy other	Whipping cream; Light cream; Sour cream; Sour cream, light; Creme fraiche; Creme fraiche, light; Ice cream, hard; Soft serve; Ice cream cones; Ice cream bars; Cream-based desserts (mousse, pudding, creme brulee); Custard sauce; Milkshakes; Protein puddings; Dessert yoghurts
Other dairy	Cheese fresh	Kesam, plain and flavored; Cottage cheese; Cream cheese, plain and flavored; Mascarpone; Ricotta; Sour milk cheeses
Cheese	Cheese brown	Cheese, brown, cow; Cheese, brown, goat; Cheese, brown, low-fat; Spread, brown cheese; Spread, brown cheese, with iron; spread, brown cheese, low-fat;
Cheese	Cheese other	Blue cheese; Cheddar; Manchego; Gorgonzola; Gruyere; Goat cheese; Brie; White cheese; White cheese, low-fat; Mozzarella; Edamer; Feta; Camembert; Raclette; Shredded cheese; Parmesan; Halloumi; Soft cheese spread
Fats, plant-based	Fats plant based	Cooking oils: olive, peanut, corn, wheat germ, rapeseed, sunflower seed, sesame, soybean, walnut, palm; Mixed cooking oils; Linseed oil; Coconut oil; Coconut fat; Vegetable shortening; Soft margarine; Liquid margarine; Plant-based margarine; Hard margarine, plant-based; Salad dressings, oil-based
Fats, animal-based	Fats animal based	Butter; Hard margarines, butter-based; Medium-soft margarines, butter-based; Ghee; Mayonnaise, egg-based; Aioli; Salad dressings with sour cream or mayonnaise; Mayonnaise salads (chicken salad, crabstick salad, shrimp salad, italian salad, beet salad, egg salad)
Water, coffee, tea	Water	Water, tap; Water, bottled; Sparkling water, plain and flavored; Flavored water
Water, coffee, tea	Coffee tea	Filter coffee; Espresso; Instant coffee; Store-bought iced-coffee drinks; Tea, green; Tea, black; Tea, herbal; Tea, white
Other beverages	Soft drinks sugar sweetened	Soda, sugar-sweetened; Tonic water, sugar-sweetened; Ginger beer; Saft, sugar-sweetened, prepared; Saft, sugar-sweetened, concentrate; Kombucha; Iced tea, sugar-sweetened; Energy drinks, sugar-sweetened; Sports drinks
Other beverages	Soft drinks sugar free	Soda, artifically-sweetened; Saft, artificially-sweetened, prepared; Saft, artificially-sweetened, concentrate; Iced tea, artificially-sweetened
Other beverages	Alcoholic beverages	Beer; Beer, alcohol-free; Wine; Wine, alcohol-free; Dessert wine; Brandy; Mulled wine; Sparklnig wine; Hard liquor; Cider; Hard seltzer; Prepared alcoholic drinks
Sweets, snacks	Sugar sweets	White sugar; Brown sugar; Powdered sugar; Vanilla sugar; Sweeteners; Honey; Syrups; Chocolate spread; Dark chocolate; Milk chocolate; Chocolate bars; Cocoa powder; Chocolate milk powder; Gum; Candies; Drops; Gummy candy; Licorice; Marshmallows; Caramel; Chocolate sauce; Sorbet; Popsicles
Sweets, snacks	Snacks	Popcorn; Potato chips; Pretzels; Corn nuts; Chili nuts; Yoghurt nuts; Tortilla chips; Bacon chips; Cheese pop
Other	Spices	Salt, pepper, dried herbs, all dried spices
Other	Sauces miscellaneous	Pesto; Canned indian sauces; Wok sauces; Curry paste; Canned pasta sauces; Soy sauce; Sauces from powder; Vinegar; Barbeque sauce; Sweet-and-sour sauce; Bearnaise sauce; Mustard; Hot sauce; Brown sauce; White sauce; Protein powders; Sauce powders; Dessert powders; Drink powders; Yeast; Baking powder; Baking soda; Nutritional drinks
* The food subgroup 'Red meat mixed processed' was for the purpose of this analysis considered to be one half ruminant meat and one half pork. When setting constraints, and when presenting results, this group is thus split and distributed 50/50 to ruminant meat and pork meat.

## Sheet: S2 Environmental groupings
Supplementary Table S2 Food sub-groups, and associated environmental groupings. Food groupings in blue represent adiditonal grouping utilized in Sensitivity analysis S6).
Food sub-group	Environmental grouping
Bread fine	Bread
Bread coarse	Bread
Flour grains	Flour grains
Rice	Rice
Pasta	Pasta
Breakfast cereals	Breakfast cereals
Cakes cookies crackers	Cakes cookies crackers
Potatoes raw boiled	Potatoes raw boiled
Potatoes fried	Potatoes fried
Legumes	Legumes
Vegetables dark green	Vegetables
Vegetables red orange	Vegetables
Vegetables other	Vegetables
Vegetables salad	Vegetables
Nuts	Nuts and seeds
Seeds	Nuts and seeds
Juice	Juice
Berries	Fruit and berries
Pomme stone	Fruit and berries
Fruit other	Fruit and berries
Dried fruit	Dried fruit
Meat dairy substitutes	Meat dairy substitutes
Beef unprocessed	Beef (Sensitivity analysis S6)
Beef processed	Beef (Sensitivity analysis S6)
Lamb unprocessed	Lamb (Sensitivity analysis S6)
Lamb processed	Lamb (Sensitivity analysis S6)
Ruminant game unprocessed	Other meat (Sensitivity analysis S6)
Ruminant game processed	Other meat (Sensitivity analysis S6)
Ruminant meat unprocessed	Ruminant meat
Ruminant meat processed	Ruminant meat
Pork unprocessed	Pork
Pork processed	Pork
Red meat mixed processed	Red meat mixed processed
White meat unprocessed	White meat
White meat processed	White meat
Other meat unprocessed	Other meat
Other meat processed	Other meat
Fish lean	Fish lean
Fish fatty	Fish fatty
Shellfish other	Shellfish other
Eggs	Eggs
Milk low fat	Milk
Milk high fat	Milk
Dairy fermented	Other dairy
Dairy other	Other dairy
Cheese fresh	Cheese fresh
Cheese brown	Cheese, hard
Cheese other	Cheese, hard
Fats plant based	Fats, plant-based
Fats animal based	Fats, animal-based
Water	Water
Coffee tea	Coffee tea
Soft drinks sugar sweetened	Soft drinks
Soft drinks sugar free	Soft drinks
Alcoholic beverages	Alcoholic beverages
Sugar sweets	Sugars, sweets
Snacks	Snacks
Spices	Spices
Sauces miscellaneous	Sauces miscellaneous

## Sheet: S3 Subgroups g 
Supplementary Table S3. Content of all 53 food sub-groups (g) per 10 MJ in the average observed Norwegian diet and three diet scenarios optimized to meet health and nutrient goals in line with NNR2023, and incremental GWP constraints (-5%, -10%, -15%,…).
		Optimized NNR2023			Optimized NNR2023 + GWP
	Observed diet ✝	NNR2023	Ruminant	Legumes	NNR2023+	Ruminant+	Legumes+
Bread fine	81.2	8.1	8.1	8.1	8.1	8.1	8.1
Bread coarse	110.6	176.7	153.2	154.3	196.3	194.8	194.7
Flour grains	3.6	3.7	3.9	3.7	4.1	13.4	5
Rice	9.4	12.4	11.3	13.6	0.9	0.9	0.9
Pasta	10.6	19.3	20.2	16.3	31.9	58.7	58.7
Breakfast cereals	16.4	41.4	37.7	37.3	77.3	94.4	94.4
Cakes cookies crackers	41.2	71.3	81.9	67.4	72.7	28.1	4.1
Potatoes raw boiled	71.8	135.3	132.8	119.9	183.7	120.2	225.5
Potatoes fried	3.8	3.5	3.8	3.6	3.4	1.4	0.4
Legumes	4.2	5.9	6.1	40	7.2	27.5	72.2
Vegetables dark green	15.8	22.1	24	19.6	25.3	38.2	37.9
Vegetables red orange	75.6	134.7	122.5	129.3	149.6	145.3	195.6
Vegetables other	76.8	118.6	129	135.8	55.3	7.7	7.7
Vegetables salad	12.5	16.9	17.7	15.3	19.8	58.8	58.8
Nuts	3.9	20	20	20	20	23	30
Seeds	0.5	0.5	0.5	0.5	0.5	0.7	0.1
Juice	120.2	100	100	100	12	12	12
Berries	18.4	20.4	22.6	20.3	23.9	80.9	80.9
Pomme stone	80.6	80.7	91.2	98.7	8.1	8.1	8.1
Fruit other	97.9	208.6	226.7	178.2	215.4	156.4	210.8
Dried fruit	2.8	2.8	2.9	2.8	2.7	4.6	0.3
Meat dairy substitutes	3.7	1	1	1	1	1	0.4
Ruminant meat unprocessed	22.1	38.4	51.1	40.6	8.5	53.7	7.8
Ruminant meat processed	23.5	2.4	9.4	3.7	2.4	2.4	2.4
Pork unprocessed	20.5	26.2	6.5	22.7	52.3	2.1	2.1
Pork processed	22.5	2.3	2.3	2.3	2.3	2.3	2.3
Red meat mixed processed	33	3.3	3.3	3.3	3.3	12.2	3.7
White meat unprocessed	32.9	35.9	36.4	34.7	15	3.3	3.3
White meat processed	5.5	2.5	2	3.7	0.6	0.6	0.6
Other meat unprocessed	3.6	1	1	1	1	0.4	0.4
Other meat processed	1.2	1	1	1	0.6	0.1	0.1
Fish lean	46.2	22.8	10	34.7	36.1	42.7	33.4
Fish fatty	27.9	42.9	55.1	34.7	34.7	34.7	34.7
Shellfish other	5.7	12.4	12.8	8.6	7.2	0.6	0.6
Eggs	27.4	55	55	55	55	55	55
Milk low fat	253.6	319.7	321.3	314.7	384.3	387.3	243.1
Milk high fat	24.8	25.2	23	27.7	27.8	23.2	170.7
Dairy fermented	49.8	76.3	73.6	68.5	9.9	5	5
Dairy other	24.7	26.8	23.5	31.4	34.8	41.4	11
Cheese fresh	5.6	4.5	4.9	4.6	0.6	0.6	0.6
Cheese brown	7	1.2	1.8	1.7	0.7	0.7	0.7
Cheese other	35.6	3.6	3.6	3.6	3.6	3.6	3.6
Fats plant based	16	25	25	25	25	25	25
Fats animal based	15.5	1.6	2.4	3	1.6	1.6	1.6
Water	1403.8	1403.8	1403.8	1403.8	1403.8	1403.8	1403.8
Coffee tea	832.6	832.6	832.6	832.6	832.6	832.6	832.6
Soft drinks sugar sweetened	125.6	98.5	125	131.2	12.6	12.6	12.6
Soft drinks sugar free	135.7	124.4	129.6	125.6	13.6	13.6	13.6
Alcoholic beverages	135.3	0	0	0	0	0	0
Sugar sweets	17.8	21.7	23.2	27.3	6.3	1.8	1.8
Snacks	4.9	3.7	3.6	4.6	0.5	0.5	0.5
Spices	1	1	1	1	1	1	1
Sauces miscellaneous	27.6	2.8	2.8	2.8	2.8	2.8	2.8
Food amounts in raw weight. Optimization models: NNR2023, health constraints based on NNR2023 with no adjustments; Ruminant, additional lower limit for intake of ruminant meat (≥ observed intake); Legumes, lower limit for intake of pulses and legumes (≥40 g) and elements from the Danish FBDG (2020)(32)(fruit and vegetables ≥ 300g each; total meat ≤350 g cooked weight/week); NNR2023+, NNR2023 scen…
✝ Based on mean dietary intake data for adults 18-70 years from the Norkost 3 national dietary surveillance survey 2010-2011 (18).

## Sheet: S4 Nutrients
Supplementary Table S4. Content of nutrients per 10 MJ in three diet scenarios optimized to meet health and nutrient goals in line with NNR2023, and incremental GWP constraints (-5%, -10%, -15%,…).
		Optimized NNR2023			Optimized NNR2023 + GWP
	Recommendation✝	NNR2023	Ruminant	Legumes	NNR2023+	Ruminant+	Legumes+
Energy, MJ	10	10	10	10	10	10	10
Protein, E%	10-20 E%	16.8503	16.6666	17.3493	16.7	17.0674	16.554
Carbohydrates, E%	45-60 E%	47.6284	47.4113	48.4461	47.8121	50.2169	53.8248
Added sugar, E%	<10 E%	7.6987	8.5504	8.62952	5.2438	5.6279	4.73872
Dietary fiber, g	≥30	36.3	35.2	37.2087	39.4	42.6	48.6837
Fat, E%	25-40 E%	31.9696	32.4597	31.6302	31.7057	28.8028	26.654
Saturated fatty acids, E%	<10 E%	9.6135	9.7266	9.73426	9.4627	8.294	7.016
Trans fatty acids, E%	≤1 E%	0.1885	0.1885	0.19314	0.1508	0.1508	0.119955
n-3 fatty acids, E%	≥1 E%	1.2818	1.3949	1.18129	1.2064	1.1687	1.12902
ALA, E%	≥0.5 E%	0.8294	0.8671	0.822365	0.8294	0.8294	0.797235
MUFA, E%	10-20 E%	13.0819	13.2704	12.9504	12.8934	11.7624	11.0683
PUFA, E%	5-10 E%	6.3336	6.4467	6.08036	6.4844	6.1074	5.95575
Vitamin A, RE μg	≥750	750.644	750.255	750.186	750.736	750.789	750.587
Vitamin E, alfa-TE	≥10,5	18.1289	18.354	17.8755	17.886	17.3802	17.6582
Thiamin (Vitamin B1), mg	≥1	2.09374	1.94198	2.06461	2.18074	1.96398	2.0747
Riboflavin (Vitamin B2), mg	≥1,6	2.24907	2.24963	2.25308	2.20366	2.12514	2.08231
Niacin, NE	≥16	23.7905	23.7489	22.9794	23.2384	21.7249	21.5033
Vitamin B6, mg	≥1,7	2.21815	2.20344	2.15048	2.13682	1.85653	2.01164
Folate, μg	≥330	330.053	329.963	338.748	330.009	347.217	403.62
Vitamin B12, μg	≥4	7.37745	7.99352	6.86172	6.6079	6.52328	5.31943
Vitamin C, mg	≥102,5	153.059	158.741	146.668	132.707	124.151	159.382
Vitamin D, μg*	≥10	8.17181	8.93088	7.64056	7.59566	6.99127	6.36976
Sodium, mg	≤2400**	2402.37	2400.76	2401.01	2402.05	2401.8	2401.78
Potassium, mg	≥3500	5113.49	5103.37	5159.81	5152.18	5003.45	5708.56
Calcium, mg	≥967	967.476	967.149	967.045	967.356	967.393	967.498
Magnesium, mg	≥325	475.311	465.732	473.99	504.316	519.307	585.214
Phosphorus, mg	≥520	1990.72	1958.41	1969.92	2065.86	2094.2	2075.28
Iron, mg	≥10,8	12.9491	12.8351	13.3545	13.7213	14.9638	16.1991
Zinc, mg	≥11,2	11.2063	11.2045	11.204	11.2072	11.7513	11.2084
Iodine, μg	≥150	182.485	166.061	197.662	196.297	197.687	181.102
Selenium, μg	≥65***	65.0481	64.9645	64.9936	65.0205	65.0261	65.0477
Copper, μg	≥0,9	1.8223	1.80247	1.78277	1.90821	1.9532	2.1527
Alcohol, g	0	0	0	0	0	0	0
Optimization models: NNR2023, health constraints based on NNR2023 with no adjustments; Ruminant, additional lower limit for intake of ruminant meat (≥ observed intake); Legumes, lower limit for intake of pulses and legumes (≥40 g) and elements from the Danish FBDG (2020)(32)(fruit and vegetables ≥ 300g each; total meat ≤350 g cooked weight/week); NNR2023+, NNR2023 scenario but with added stepwise…
✝ Micro- and macronutrient limits based on nutrient recommendations from the Nordic Nutrition Recommendations 2023 (6). Micronutrient limits are recommended intake (RI) or adequate intake (AI) values, unless otherwise specified.
* Vitamin D was not constrained.
** The sodium limit recommended by NNR 2023 is 2300mg. As spices (including salt) have been fixed to baseline level in this study, the sodium constraint has been slightly relaxed to the level recommended in NNR 2012 (25).
*** The average requirement (AR) for selenium has been used in this study. The adequate intake (AI) of selenium is 82,5 μg.

## Sheet: S5 Sensitivity analysis
Supplementary Table S5. Results from the sensitivity analysis. Content of all 53 food sub-groups (g) and nutrients per 10 MJ in the average observed Norwegian diet and three diet scenarios optimized to meet health and nutrient goals in line with NNR2023, and incremental GWP constraints (-5%, -10%, -15%,…).
		All nutrients AR						Selenium AI						Sodium NNR2023 (<2300mg)						No upper limit for white meat
		Optimized NNR2023			Optimized NNR2023 + GWP			Optimized NNR2023			Optimized NNR2023 + GWP			Optimized NNR2023			Optimized NNR2023 + GWP			Optimized NNR2023			Optimized NNR2023 + GWP
	Observed diet✝	NNR2023	Ruminant	Legumes	NNR2023+	Ruminant+	Legumes +	NNR2023	Ruminant	Legumes	NNR2023+	Ruminant+	Legumes +	NNR2023	Ruminant	Legumes	NNR2023+	Ruminant+	Legumes +	NNR2023	Ruminant	Legumes	NNR2023+	Ruminant+	Legumes +
Bread fine	81.2	52.8	33.7	31	8.1	8.1	8.1	8.1	8.1	8.1	8.1	8.1	8.1	8.1	8.1	8.1	8.1	8.3	8.2	14.2	8.1	8.1	8.1	8.1	8.1
Bread coarse	110.6	143.7	138.9	140.8	210.7	174.9	217.5	156.9	161.6	135.3	159	141.9	133	152.6	143.1	128.5	169.2	168.4	170.4	164.5	151.6	194.7	196.3	194.8	194.7
Flour grains	3.6	4	4.1	4.1	7.6	5.1	10.1	2.8	2.4	3.1	3	4.9	3.4	3.6	3.8	3.7	3.7	19.7	0.4	3.8	3.9	5	4.1	13.4	5
Rice	9.4	12.4	12.9	12.9	0.9	0.9	0.9	2	0.9	5.9	0.9	0.9	2.7	14.3	12.9	15.5	0.9	1	0.9	11.9	10.8	0.9	0.9	0.9	0.9
Pasta	10.6	19.1	21.2	16.4	58.7	42.9	58.7	55.4	58.7	48.1	56.3	58.7	49.7	21.4	21.5	18	30.8	58.8	59	15.4	16.7	58.7	31.9	58.7	58.7
Breakfast cereals	16.4	34	38.4	36.3	94.4	81.3	94.4	78.2	89.4	69.3	82.2	94.4	74.7	50.6	45.4	45.9	94.2	94.4	94.5	32.8	35.3	94.4	77.3	94.4	94.4
Cakes cookies crackers	41.2	62.2	69.5	53.9	25	83.6	4.1	87.6	83.1	99.5	83.3	81.9	102.9	70	78.9	67.8	63.6	28.9	4.2	68.1	71.3	4.1	72.7	28.1	4.1
Potatoes raw boiled	71.8	102.4	106.3	104.3	200.6	142.1	170.4	42	8.8	13.9	73.5	89.3	50.5	156.3	148.3	140.5	217.9	52.3	225.9	133.8	126.1	225.5	183.7	120.2	225.5
Potatoes fried	3.8	4	4	4	5.8	4.6	7.3	2.5	2	2.9	2.6	3.4	3	3.3	3.6	3.5	2.5	0.8	0.4	3.7	3.9	0.4	3.4	1.4	0.4
Legumes	4.2	5.1	5.3	40	14	7.3	40	13.7	15.8	40	13.9	20.8	40	6.1	6.2	40	7.2	30.8	98.8	5.2	5.4	72.2	7.2	27.5	72.2
Vegetables dark green	15.8	18.9	19.3	19.9	37.1	24.6	52.3	32.5	33.9	25	34.1	42.6	27.7	22.3	23.5	20	26.5	55.4	80.5	22.3	24.2	37.9	25.3	38.2	37.9
Vegetables red orange	75.6	99.1	95.9	115	54.8	61.5	59.8	141.4	132.5	137.8	134.4	142.3	137.5	131.7	122.7	126.8	158.5	129.2	152.9	124.3	120.4	195.6	149.6	145.3	195.6
Vegetables other	76.8	117.7	120.2	150.1	133	146.4	154.2	100.3	84.3	118.1	74.9	34.6	114.2	111.9	120.3	137.4	43.3	7.8	7.7	130.6	140.1	7.7	55.3	7.7	7.7
Vegetables salad	12.5	14.3	14.6	15	25.1	17.5	33.7	23.8	24.9	19.2	24.7	30.5	20.7	17.2	17.7	15.7	21.8	57.9	58.9	16.7	17.7	58.8	19.8	58.8	58.8
Nuts	3.9	20	20	20	27.9	20	30	21.9	25.9	20	21.7	30	20	20	20	20	20	26.9	30.2	20	20	30	20	23	30
Seeds	0.5	0.5	0.5	0.5	0.5	0.5	0.3	0.5	0.5	0.5	0.6	0.5	0.5	0.5	0.5	0.5	0.5	1.1	0.1	0.5	0.5	0.1	0.5	0.7	0.1
Juice	120.2	100	100	100	12	12	12	100	100	100	71.8	12	15.2	100	100	100	12	12.1	12	100	100	12	12	12	12
Berries	18.4	22.3	22.9	22.7	57.2	31.8	80.9	16.1	14.3	18.2	17.8	36.5	20.3	20.2	21.8	20	19.1	80.2	46.3	21.4	23.1	80.9	23.9	80.9	80.9
Pomme stone	80.6	110	114.7	115.3	8.1	47.4	8.1	24	19.2	100.9	8.1	8.1	75.1	78.4	87.4	91.9	8.1	8.3	8.2	87.4	95.3	8.1	8.1	8.1	8.1
Fruit other	97.9	150.4	158.8	159	181.7	167.7	208.8	207.6	214.4	178.4	221.7	203.1	202	228.5	235.7	189.6	220.5	145.9	245.2	210.1	224.2	210.8	215.4	156.4	210.8
Dried fruit	2.8	2.9	3	3	3.1	3.1	2.3	2.3	2.1	2.5	2.4	2.3	2.6	2.7	2.8	2.7	2.4	15.8	0.3	2.9	3	0.3	2.7	4.6	0.3
Meat dairy substitutes	3.7	1	1	1	0.9	1	0.4	1	1	1	1	1	1	1	1	1	1	1.9	0.4	1	1	0.4	1	1	0.4
Ruminant meat unprocessed	22.1	27.4	49.1	29.3	2.2	53.7	2.2	8.5	58.1	8.5	8.5	53.7	8.5	44.1	58.1	46.6	8.5	53.4	8.1	36.8	48.5	7.8	8.5	53.7	7.8
Ruminant meat processed	23.5	2.4	11.4	2.4	2.4	2.4	2.4	2.4	2.4	2.4	2.4	2.4	2.4	2.4	2.4	2.4	2.4	2.4	2.4	3.1	11.9	2.4	2.4	2.4	2.4
Pork unprocessed	20.5	37.2	6.5	33.3	2.1	2.1	2.1	55.7	6.5	56.1	52.5	2.1	56.1	20.5	6.5	18	56.1	2.1	2.7	25.1	6.5	2.1	52.3	2.1	2.1
Pork processed	22.5	2.3	2.3	2.3	2.3	2.3	2.3	2.7	2.3	2.3	5.8	2.3	2.3	2.3	2.3	2.3	2.3	2.3	2.3	4.2	2.3	2.3	2.3	2.3	2.3
Red meat mixed processed	33	3.3	3.3	3.3	8.4	12.2	8.4	3.3	3.3	3.3	3.3	12.2	3.3	3.3	3.3	3.3	3.3	12.6	3.3	3.3	3.3	3.7	3.3	12.2	3.7
White meat unprocessed	32.9	35.7	36.5	35.1	3.3	7.2	3.3	37.8	37.8	37.8	37.8	37.8	37.8	36.8	36.9	35.3	14.1	3.3	3.3	74.9	77.7	3.3	15	3.3	3.3
White meat processed	5.5	2.7	1.9	3.3	0.6	0.6	0.6	0.6	0.6	0.6	0.6	0.6	0.6	1.6	1.5	3.1	0.6	0.6	0.6	4.9	4	0.6	0.6	0.6	0.6
Other meat unprocessed	3.6	1	1	1	1	1	1	1	1	1	1	1	1	1	1	1	1	0.4	1.2	1	1	0.4	1	0.4	0.4
Other meat processed	1.2	1	1	1	0.1	0.6	0.1	0.9	0.9	1	0.8	0.1	0.9	1	1	1	0.4	0.1	0.1	1	1	0.1	0.6	0.1	0.1
Fish lean	46.2	17.3	9	36.1	11.8	12.6	42.7	4.6	4.6	4.6	4.6	4.6	4.6	24.9	14.9	34	36.8	42.4	23.8	34.8	29.3	33.4	36.1	42.7	33.4
Fish fatty	27.9	50.6	57.7	34.7	65.6	58	34.7	34.7	34.7	37.8	34.7	34.7	39.5	39.4	49.5	34.7	34.7	34.7	34.7	34.7	39.1	34.7	34.7	34.7	34.7
Shellfish other	5.7	10.1	11.4	7.2	0.6	7.4	0.6	38.7	38.7	35.6	38.7	38.7	33.8	13.7	13.6	9.3	6.5	0.6	0.6	8.5	9.6	0.6	7.2	0.6	0.6
Eggs	27.4	55	55	55	55	55	55	55	55	55	55	55	55	55	55	55	55	55	55.3	55	55	55	55	55	55
Milk low fat	253.6	269.2	256.8	274.6	195.2	185.6	167.6	255.5	231	266.9	279.3	348.9	280.6	308.6	312.5	299.9	388.3	325.3	203.5	337.2	335.5	243.1	384.3	387.3	243.1
Milk high fat	24.8	21.4	20.9	23.6	13.7	21.2	9.6	2.5	2.5	3.2	2.5	2.5	4.2	26.5	24.5	29.2	33.2	73.7	172.1	26.3	23.9	170.7	27.8	23.2	170.7
Dairy fermented	49.8	71.2	77	63.9	5	15.4	5	170.4	197.2	150.7	152.3	61.9	139.7	86.5	81.6	75.4	5	5.1	5.1	62.1	61.6	5	9.9	5	5
Dairy other	24.7	18.6	20.1	23.9	52	35.4	49.9	2.5	2.5	2.5	2.5	2.5	2.5	29.9	26.9	34.4	30.3	55.8	49.5	26.8	24.7	11	34.8	41.4	11
Cheese fresh	5.6	4.9	4.7	5	0.6	0.6	0.6	2.7	2	3.2	0.8	0.6	1.7	3.8	4.3	4	0.6	0.6	0.6	5	5.3	0.6	0.6	0.6	0.6
Cheese brown	7	7.9	8.5	7.3	4.8	5.6	8.2	3.1	2.9	3.8	2.7	4.8	3.6	0.9	1.5	0.7	0.7	0.7	0.7	0.7	1.3	0.7	0.7	0.7	0.7
Cheese other	35.6	3.6	3.6	3.6	3.6	3.6	3.6	3.6	3.6	3.6	3.6	3.6	3.6	3.6	3.6	5	3.6	3.6	3.6	3.6	3.6	3.6	3.6	3.6	3.6
Fats plant based	16	25	25	25	25	25	25	25	25	25	25	25	25	25	25	25	25	25.1	25	25	25	25	25	25	25
Fats animal based	15.5	5.8	5.5	7.5	1.6	1.6	1.6	1.6	1.6	1.6	1.6	1.6	1.6	1.6	1.6	1.6	1.6	1.6	1.6	3.3	6.5	1.6	1.6	1.6	1.6
Water	1403.8	1403.8	1403.8	1403.8	1403.8	1403.8	1403.8	1403.8	1403.8	1403.8	1403.8	1403.8	1403.8	1403.8	1403.8	1403.8	1403.8	1403.8	1403.8	1403.8	1403.8	1403.8	1403.8	1403.8	1403.8
Coffee tea	832.6	832.6	832.6	832.6	832.6	832.6	832.6	832.6	832.6	832.6	832.6	832.6	832.6	832.6	832.6	832.6	832.6	832.6	832.6	832.6	832.6	832.6	832.6	832.6	832.6
Soft drinks sugar sweetened	125.6	189.4	198.8	193.4	12.6	105.1	12.6	12.6	12.6	18.3	12.6	12.6	12.6	86.6	111.2	126.6	12.6	12.9	12.7	119.2	136.4	12.6	12.6	12.6	12.6
Soft drinks sugar free	135.7	128	125.8	126.6	13.6	13.6	13.6	124.1	122.9	128.7	38.9	13.6	65.4	115.3	121.8	118.2	13.6	13.9	13.7	130.1	132.5	13.6	13.6	13.6	13.6
Alcoholic beverages	135.3	0	0	0	0	0	0	0	0	0	0	0	0	0	0	0	0	0	0	0	0	0	0	0	0
Sugar sweets	17.8	23.2	25.2	25.3	1.8	9.9	1.8	1.8	1.8	5.3	1.8	1.8	2.9	22.4	23.7	29.7	10.6	1.8	1.8	23.6	23.7	1.8	6.3	1.8	1.8
Snacks	4.9	4.6	4.4	4.5	0.5	0.5	0.5	0.5	0.5	0.5	0.5	0.5	0.5	3.3	3.4	4.3	0.5	0.5	0.5	4.2	3.6	0.5	0.5	0.5	0.5
Spices	1	1	1	1	1	1	1	1	1	1	1	1	1	1	1	1	1	1	1	1	1	1	1	1	1
Sauces miscellaneous	27.6	2.8	2.8	2.8	2.8	2.8	2.8	2.8	2.8	2.8	2.8	2.8	2.8	2.8	2.8	2.8	2.8	2.9	2.8	2.8	2.8	2.8	2.8	2.8	2.8
GWP, kg CO2-eq	5.16	4.44839	5.0745	4.50159	3.10312	4.39338	3.10312	4.25099	5.18125	4.30564	4.13224	4.90345	4.13165	4.83213	5.13665	4.87538	3.61175	4.40725	3.37969	4.79526	5.23343	4.78547	3.61258	4.39381	3.35322
△GWP*		-13.7908	-1.65696	-13.4309	-39.8621	-14.8569	-40.3246	-17.6166	0.411756	-17.1992	-19.9178	-4.9719	-20.5452	-7.07447	-1.21818	-6.24277	-30.5432	-15.2451	-35.006	-7.0686	1.42299	-7.97164	-29.9888	-14.8486	-35.515
FE, g P-eq	1.15	1.05047	1.16504	1.05675	0.752712	1.00653	0.746789	1.08982	1.25585	1.0948	1.07935	1.22712	1.0739	1.13181	1.18719	1.13288	0.893089	0.991158	0.830112	1.17853	1.26122	1.15181	0.894333	0.999252	0.819806
ME, g N-eq	4.9	5.21337	5.43533	5.14884	4.99836	5.38612	4.97401	5.37289	5.84392	5.30755	5.33774	5.63623	5.26127	5.27007	5.37198	5.18366	4.90957	5.22855	4.82051	5.29494	5.47701	5.25357	4.97575	5.27478	4.87229
TA, g SO2-eq	55	43.3275	52.6818	43.8445	28.9087	46.3921	28.9081	38.1889	52.757	38.865	37.6249	51.101	38.2147	48.9674	53.4861	49.2237	34.8697	47.9919	32.4988	48.3888	54.9853	47.9888	35.0329	48.0661	32.471
WU, m2	0.59	0.519654	0.535742	0.52531	0.448158	0.461911	0.454163	0.532483	0.549599	0.534651	0.521965	0.557355	0.509193	0.536575	0.547455	0.534111	0.504986	0.54051	0.517736	0.538943	0.554699	0.534903	0.500111	0.539275	0.527001
LU, m3a	5.82	4.75105	5.63334	4.89579	3.28936	5.23453	3.33257	4.34252	5.78249	4.43062	4.32278	5.7015	4.41466	5.24009	5.65465	5.40628	4.05976	5.37984	3.82449	5.30819	5.92144	5.3787	4.04271	5.37122	3.72701
∆diet (%)**	-	49	55	62.525	107	80	126.572	100	107	101.997	101	113	105.55	60.9295	63.0468	71.1762	83.6466	139.636	171.315	52	56	156.344	81	120	156.344
Energy, MJ	10	10	10	10.0004	10	10	10.0038	10	10	10.0016	10	10	10.0023	10.0012	10.0018	10.0013	10.0012	10.033	10.0541	10	10	10.002	10	10	10.0043
Protein, E%	19	16.2332	16.2027	16.9247	14.7979	15.6591	15.4613	17.6239	17.9936	17.9673	17.6743	17.9519	18.0955	17.0735	16.9973	17.2834	16.9754	17.2603	16.6121	17.7249	17.6706	17.8343	16.7	17.0674	16.554
Carbohydrates, E%	46	47.1059	47.2956	48.361	50.3712	48.257	52.7687	46.7432	47.2965	47.4172	47.0737	47.0858	47.1462	48.8499	48.7581	48.7184	48.7859	49.2413	52.6091	46.429	46.1072	47.5571	47.8121	50.2169	53.8248
Added sugar, E%	8	8.7731	9.36722	9.01726	4.83501	7.3942	5.08969	5.56298	5.56776	6.33847	5.40056	5.50307	6.20467	7.79748	8.51902	8.83927	5.23599	5.83983	4.07025	7.96814	8.40695	8.67952	5.2438	5.6279	4.73872
Dietary fiber, g	28	34.0232	33.877	36.9198	44.0846	39.1867	47.7891	37.7153	38.698	38.6819	37.9429	39.2175	39.2363	36.0835	35.4178	36.7974	39.5359	41.0844	48.8547	34.9057	34.5621	36.6378	39.4	42.6	48.6837
Fat, E%	37	33.336	33.1668	32.1556	30.7474	32.3163	28.3509	31.9966	30.922	31.8521	31.5856	31.2869	31.9663	31.0935	31.319	31.4632	31.0123	30.5301	28.5291	32.4005	32.7586	32.0898	31.7057	28.8028	26.654
Saturated fatty acids, E%	13	9.9976	9.998	9.80759	8.27601	9.47077	7.62042	9.12453	8.58937	9.24079	8.93354	8.49393	9.21947	9.45962	9.46173	9.77622	9.23761	9.09252	8.30389	9.84754	9.96805	9.80748	9.4627	8.294	7.016
Trans fatty acids, E%	0.4	0.186113	0.212691	0.190219	0.162801	0.205694	0.153788	0.13957	0.164239	0.144964	0.133439	0.153979	0.14344	0.186853	0.195724	0.199038	0.15001	0.201277	0.176929	0.184162	0.204428	0.188502	0.1508	0.1508	0.119955
n-3 fatty acids, E%	1.2	1.3636	1.42599	1.20709	1.46583	1.42353	1.15675	1.22387	1.22039	1.24113	1.22053	1.22678	1.25973	1.19423	1.29308	1.15542	1.14565	1.1581	1.1377	1.20567	1.27081	1.20244	1.2064	1.1687	1.12902
ALA, E%	0.9	0.881483	0.884672	0.851353	0.893205	0.889894	0.824751	0.844228	0.837274	0.844116	0.840814	0.843807	0.851519	0.800554	0.822657	0.795454	0.7981	0.811078	0.805386	0.839679	0.867259	0.844426	0.8294	0.8294	0.797235
MUFA, E%	14	13.8254	13.6565	13.3103	12.8243	13.2114	11.8482	13.3034	12.8493	13.2012	13.141	13.1675	13.2733	12.674	12.7743	12.8309	12.674	12.5424	11.5643	13.3174	13.4588	13.2299	12.8934	11.7624	11.0683
PUFA, E%	6	6.60435	6.54974	6.20168	6.86692	6.71878	6.25135	6.73245	6.61075	6.58827	6.71054	6.75741	6.65992	6.11374	6.20801	6.00111	6.31817	6.19282	5.93867	6.33913	6.38316	6.19328	6.4844	6.1074	5.95575
Vitamin A, RE μg	816	684.174	701.491	720.736	585.794	649.638	585.804	750.379	750.568	750.778	750.334	750.729	750.838	750.641	750.735	750.552	750.638	751.714	752.827	750.247	750.527	750.365	750.736	750.789	750.587
Vitamin E, alfa-TE	15	18.0222	18.1276	17.9421	17.3722	17.7951	17.2547	19.6568	19.7616	19.5999	19.4689	20.091	19.6092	18.0679	18.2118	17.7539	17.8366	17.7737	17.2538	18.1039	18.4554	18.0253	17.886	17.3802	17.6582
Thiamin (Vitamin B1), mg	2	2.04001	1.86712	2.08048	1.94777	1.81053	2.02041	2.3166	2.11978	2.27691	2.28069	1.94846	2.17031	2.05511	1.95424	2.02652	2.2026	1.91324	2.08681	2.1038	1.97551	2.09219	2.18074	1.96398	2.0747
Riboflavin (Vitamin B2), mg	2.3	2.16578	2.17191	2.19978	1.89415	1.9497	1.90446	2.22572	2.22755	2.23221	2.22702	2.20761	2.20491	2.2425	2.24545	2.23627	2.20795	2.09211	2.12827	2.28462	2.28219	2.26852	2.20366	2.12514	2.08231
Niacin, NE	23.2	23.0055	23.0329	22.5787	21.8744	22.4957	20.8546	23.1077	22.8641	22.4489	23.4863	23.5439	23.0329	23.726	23.7947	23.0591	23.7011	20.6785	21.4023	25.7869	25.694	24.3087	23.2384	21.7249	21.5033
Vitamin B6, mg	1.9	2.09138	2.05519	2.11203	1.96219	1.90304	1.94846	2.12997	2.00858	2.09587	2.14968	2.04918	2.13658	2.24079	2.2242	2.17504	2.18669	1.764	2.03293	2.37486	2.35481	2.24435	2.13682	1.85653	2.01164
Folate, μg	287	306.115	306.254	333.62	349.879	318.381	383.393	330.029	329.972	330.06	330.152	330.011	330.045	329.974	329.977	339.238	330.013	340.555	423.556	329.965	329.91	336.185	330.009	347.217	403.62
Vitamin B12, μg	8	7.10313	7.69867	6.40734	5.85433	6.80639	4.64244	8.23791	8.62695	8.16564	8.32186	8.74058	8.15734	7.35342	7.81242	6.89505	6.54304	6.41744	5.1452	7.03275	7.41125	6.77102	6.6079	6.52328	5.31943
Vitamin C, mg	118.1	132.137	134.952	143.02	131.504	118.829	149.818	136.582	129.821	131.211	133.893	125.286	125.454	158.359	160.59	151.122	137.784	116.39	167.773	155.594	160.502	146.055	132.707	124.151	159.382
Vitamin D, μg	6.7	8.55527	8.96312	7.60404	8.31304	8.54302	6.38832	8.54418	8.44469	8.72188	8.48794	8.22225	8.80373	7.99202	8.58445	7.59001	7.49873	6.90231	6.23722	7.71521	8.09352	7.64158	7.59566	6.99127	6.36976
Sodium, mg	3248	2402.25	2401.62	2400.93	2402.05	2401.69	2402.13	2401.55	2401.59	2401.76	2401.25	2401.64	2401.24	2300.92	2301.23	2301.3	2301.5	2308.41	2315.16	2401.29	2400.41	2400.95	2402.05	2401.8	2401.78
Potassium, mg	4510	4711.88	4740.96	5017.64	4872.71	4620.64	5065.88	4768.03	4668.95	4754.83	4838.3	4889.14	4842.19	5202.86	5173.38	5225.61	5318.92	4741.52	5804.3	5177.82	5177.07	5156.9	5152.18	5003.45	5708.56
Calcium, mg	1108	887.628	888.842	912.981	750.558	750.265	750.625	967.487	967.247	967.426	967.561	967.361	967.419	967.238	967.35	966.925	967.263	970.356	972.171	967.249	967.031	967.233	967.356	967.393	967.498
Magnesium, mg	387	439.301	443.094	460.963	530.698	479.941	552.672	491.439	506.176	476.279	498.908	516.83	484.275	480.985	473.445	477.762	515.55	508.018	591.455	468.454	465.648	470.048	504.316	519.307	585.214
Phosphorus, mg	1950	1886.21	1885.68	1913.02	1908.32	1884.77	1919.54	2051.28	2078.95	2016.15	2063.91	2110.72	2037.93	1986.47	1968.3	1965.34	2083.54	2059.62	2054.25	2022.06	2008.79	1991.5	2065.86	2094.2	2075.28
Iron, mg	11.3	12.0063	12.3331	12.9527	14.2294	13.8909	15.024	14.078	14.8194	14.074	14.2467	15.0347	14.239	12.9814	12.9285	13.3812	13.9221	14.6979	16.7871	12.6012	12.6786	13.2356	13.7213	14.9638	16.1991
Zinc, mg	12.5	10.5279	10.9257	10.7341	10.3118	11.2357	10.5187	11.598	12.4881	11.3642	11.6851	12.2717	11.5129	11.2041	11.2042	11.2026	11.2044	11.3885	11.2496	11.2031	11.3518	11.2059	11.2072	11.7513	11.2084
Iodine, μg	220	170.945	161.18	197.414	130.964	141.721	174.233	167.829	167.383	168.216	167.57	169.591	167.251	185.94	172.982	195.272	196.782	196.493	164.897	198.178	192.261	191.41	196.297	197.687	181.102
Selenium, μg	61.2	65.0229	65.0477	64.9917	65.0264	65.0207	65.0295	82.5292	82.5186	82.5109	82.5113	82.5146	82.4709	65.0115	65.0087	65.0144	64.9962	65.1675	65.2659	65.0032	64.9982	65.0227	65.0205	65.0261	65.0477
Copper, μg	1.4	1.69364	1.71867	1.74068	2.08759	1.9117	2.16071	2.0367	2.09096	1.97388	2.05849	2.14498	1.9994	1.84721	1.82854	1.80451	1.94345	1.9325	2.13761	1.75396	1.75566	1.74817	1.90821	1.9532	2.1527
Alcohol, g	9.3	0	0	0	0	0	0	0	0	0	0	0	0	0	0	0	0		0	0	0	0	0	0	0
Food amounts in raw weight. Optimization models: NNR2023, health constraints based on NNR2023 with no adjustments; Ruminant, additional lower limit for intake of ruminant meat (≥ observed intake); Legumes, lower limit for intake of pulses and legumes (≥40 g) and elements from the Danish FBDG (2020)(32)(fruit and vegetables ≥ 300g each; total meat ≤350 g cooked weight/week); NNR2023+, NNR2023 scen…
✝ Based on mean dietary intake data for adults 18-70 years from the Norkost 3 national dietary surveillance survey 2010-2011 (18).
* Percent change compared to the average observed diet.
** Total departure from observed diet (%).

## Sheet: S6 Sensitivity analysis
Supplementary Table S6. Results from the sensitivity analysis. Content of all 53 food sub-groups (g) and nutrients per 10 MJ in the average observed Norwegian diet and three diet scenarios optimized to meet health and nutrient goals in line with NNR2023, and incremental GWP constraints (-5%, -10%, -15%,…).
		With co-production factor for beef/dairy						Without co-production factor for beef/dairy
		Optimized NNR2023			Optimized NNR2023 + GWP			Optimized NNR2023			Optimized NNR2023 + GWP
	Observed diet✝	NNR2023	Ruminant	Legumes	NNR2023+	Ruminant+	Legumes+	NNR2023	Ruminant	Legumes	NNR2023+	Ruminant+	Legumes+
Bread fine	81.2	8.1	8.1	8.1	8.1	8.2	8.1	8.1	8.1	8.1	8.1	8.2	8.1
Bread coarse	110.6	165.7	141.3	143.7	194.6	189.7	174.6	165.7	141.2	143.6	213.2	188.8	175.8
Flour grains	3.6	3.8	4	3.9	4.5	19.4	4.7	3.8	4	3.9	3.5	19.6	4.3
Rice	9.4	11.9	11	13.5	0.9	0.9	0.9	11.9	11	13.5	0.9	0.9	0.9
Pasta	10.6	19	20.2	16.8	40.4	58.7	39.3	19	20.2	16.8	58.7	58.7	30.1
Breakfast cereals	16.4	38.5	40	39.3	84	94.4	86.8	38.5	40	39.3	94.4	94.4	74.8
Cakes cookies crackers	41.2	75.6	80	66.6	72.8	23.5	58.4	75.6	80.1	66.9	15.5	28	52.8
Potatoes raw boiled	71.8	135.2	131	115.2	165.1	18.7	160.9	135.2	131	115.6	225.5	16.5	170.3
Potatoes fried	3.8	3.7	3.8	3.8	3.9	0.5	4	3.7	3.8	3.7	0.4	0.4	3.7
Legumes	4.2	5.9	6	40	8	30.7	40	5.9	6	40	27.6	30.7	40
Vegetables dark green	15.8	23	25.1	20	25.6	26.5	23.8	23	25	20	28.7	28.9	21.6
Vegetables red orange	75.6	128.9	117.4	128.8	144.2	157.4	141.8	128.9	117.3	128.6	167.6	154.9	144
Vegetables other	76.8	125.2	135.9	135.8	60.8	7.8	116.2	125.2	135.8	135.9	7.7	7.7	117.5
Vegetables salad	12.5	17.2	18.2	15.5	19.4	58.6	18.1	17.2	18.2	15.5	46	58.6	16.9
Nuts	3.9	20	20	20	20	29.7	20	20	20	20	30	30	20
Seeds	0.5	0.5	0.5	0.5	0.5	1	0.5	0.5	0.5	0.5	0.5	1	0.5
Juice	120.2	100	100	100	12	12	12	100	100	100	12	12	12
Berries	18.4	21.5	23.7	21.4	28.5	80.7	30.7	21.5	23.7	21.3	16.8	80.7	26
Pomme stone	80.6	86.6	96.8	102.2	8.1	8.2	40.3	86.6	96.8	101.9	8.1	8.1	53.3
Fruit other	97.9	217.4	237.4	174.4	210.6	150.5	226.1	217.4	237.4	174.4	224.9	155.5	218
Dried fruit	2.8	2.9	3	2.9	2.8	10.7	2.8	2.9	3	2.9	0.3	5.8	2.7
Meat dairy substitutes	3.7	1	1	1	1	1.3	1	1	1	1	1	1.2	1
Beef unprocessed	14.1	26.3	32.2	24.1	9.8	10.3	9.8	26.3	32.3	24.2	5.7	5.8	5.7
Beef processed	21.5	5.3	16.2	7.7	2.2	2.2	2.2	5.3	16.1	7.7	2.2	2.2	2.2
Lamb unprocesssed	7.9	6	9.2	7.7	0.8	41.3	0.8	6	9.2	7.6	0.8	45.9	0.8
Lamb processed	2	0.8	0.9	0.9	0.2	0.2	0.2	0.8	0.9	0.9	0.2	0.2	0.2
Ruminant game unprocessed	3.4	1	1	1	0.3	1	0.3	1	1	1	1	1	1
Ruminant game processed	1.2	0.9	1	1	0.4	1	0.3	0.9	1	1	1	1	1
Pork unprocessed	20.5	26.7	6.5	24.5	43.7	2.1	37.6	26.7	6.2	24.2	13.6	2.1	54.4
Pork processed	22.5	2.3	2.3	2.3	2.3	2.3	2.3	2.3	2.3	2.3	2.3	2.3	2.3
Red meat mixed processed	33	3.3	3.3	3.3	3.3	12.3	3.3	3.3	3.3	3.3	3.3	12.2	3.3
White meat unprocessed	32.9	35.9	36.8	35.1	3.3	3.3	3.3	35.9	36.8	35.1	3.3	3.3	3.3
White meat processed	5.5	2.5	1.6	3.3	0.6	0.6	0.6	2.5	1.6	3.3	0.6	0.6	0.6
Other meat unprocessed	0.3	0.3	0.3	0.3	0.3	0	0.3	0.3	0.3	0.3	0	0	0.3
Fish lean	46.2	20.7	10.6	35	33.1	42.6	40.3	20.7	10.5	34.9	42.7	42.7	40
Fish fatty	27.9	45.4	54.9	34.7	36.8	34.7	34.7	45.4	55	34.7	34.7	34.7	34.7
Shellfish other	5.7	11.9	12.5	8.3	8.2	0.6	3	11.9	12.5	8.4	0.6	0.6	3.3
Eggs	27.4	55	55	55	55	55	55	55	55	55	55	55	55
Milk low fat	253.6	320.4	321.1	321.2	386.2	380.8	369.5	320.4	321	320.6	358.3	402.1	346.3
Milk high fat	24.8	24.5	22.3	26.1	23.9	26.9	27.9	24.5	22.2	26.1	50.2	2.8	31.1
Dairy fermented	49.8	73	71.3	66	8.5	5	5	73	71.3	66.3	5	5	27.1
Dairy other	24.7	25.8	23.5	29	38.2	45	44.8	25.8	23.5	29.1	43.4	47.5	45.9
Cheese fresh	5.6	4.7	5.1	4.7	0.6	0.6	0.6	4.7	5.1	4.7	0.6	0.6	0.6
Cheese brown	7	1.6	2.1	1.7	0.7	0.7	0.7	1.6	2.1	1.8	0.7	0.7	0.7
Cheese other	35.6	3.6	3.6	3.6	3.6	3.6	3.6	3.6	3.6	3.6	3.6	3.6	4.2
Fats plant based	16	25	25	25	25	25.1	25	25	25	25	25	25	25
Fats animal based	15.5	1.6	3.9	4.3	1.6	1.6	1.6	1.6	3.9	4.3	1.6	1.6	1.6
Water	1403.8	1403.8	1403.8	1403.8	1403.8	1403.8	1403.8	1403.8	1403.8	1403.8	1403.8	1403.8	1403.8
Coffee tea	832.6	832.6	832.6	832.6	832.6	832.6	832.6	832.6	832.6	832.6	832.6	832.6	832.6
Soft drinks sugar sweetened	125.6	114.1	137.1	157.6	12.6	12.7	12.6	114.1	137.2	156.9	12.6	12.7	29.9
Soft drinks sugar free	135.7	127.2	130	127.3	13.6	13.7	13.6	127.2	130	127.2	13.6	13.7	13.6
Alcoholic beverages	135.3	0	0	0	0	0	0	0	0	0	0	0	0
Sugar sweets	17.8	22.7	23.8	28.1	1.8	1.8	1.8	22.7	23.8	28.1	1.8	1.8	9.8
Snacks	4.9	3.7	3.2	4.3	0.5	0.5	0.5	3.7	3.2	4.4	0.5	0.5	0.7
Spices	1	1	1	1	1	1	1	1	1	1	1	1	1
Sauces miscellaneous	27.6	2.8	2.8	2.8	2.8	2.8	2.8	2.8	2.8	2.8	2.8	2.8	2.8
GHGE, kg CO2-eq	5.16	4.73046	5.19058	4.75044	3.61147	4.39802	3.61093	4.73046	5.18925	4.75168	3.35271	4.39743	3.61196
△GWP*		-9.02968	-0.181087	-8.64545	-30.5487	-15.4227	-30.5591	-9.02968	-0.206773	-8.62163	-35.5249	-15.434	-30.5392
FE, g P-eq	1.15	1.11814	1.20669	1.11085	0.881992	0.879338	0.000872123	1.11814	1.20639	1.11172	0.816499	0.862302	0.872321
ME, g N-eq	4.9	5.18192	5.30721	5.15681	4.94934	5.96651	0.00486017	5.18192	5.30675	5.15648	4.9114	6.08471	4.81144
TA, g SO2-eq	55	47.756	54.9119	47.6131	35.7705	42.3726	0.035699	47.756	54.9035	47.6467	32.9975	41.5835	34.6869
WU, m2	0.59	0.533517	0.548531	0.532763	0.50446	0.578028	0.504422	0.533517	0.548383	0.532833	0.523517	0.583069	0.491595
LU, m3a	5.82	5.00953	5.58907	5.21572	3.93037	6.4996	3.96085	5.00953	5.58629	5.21106	3.6356	6.67065	3.97812
∆diet (%)**	-	58.0689	60.9505	67.4373	87.3956	140.12	100.721	54.958	57.7373	63.8617	111.513	133.337	89.7615
Energy, MJ	10	10.0012	10.002	9.99947	10.0004	10.0114	10.0016	10.0012	9.99937	10.0017	10.0036	10.0088	10.0014
Protein, E%	19	17.0499	16.8852	17.2582	16.6624	17.4223	16.8265	17.0499	16.8744	17.2537	16.5365	17.4061	16.9519
Carbohydrates, E%	46	48.3005	48.0454	48.3179	49.4184	49.2269	50.014	48.3005	48.0437	48.33	51.7049	49.243	48.9375
Added sugar, E%	8	8.27812	8.93373	9.08469	5.2287	5.64886	5.08177	8.27812	8.93801	9.0808	3.36859	5.82242	5.70617
Dietary fiber, g	28	35.714	34.935	36.7147	40.0504	41.8703	43.2468	35.714	34.9252	36.7108	44.4784	41.8008	42.0496
Fat, E%	37	31.6913	32.1656	31.8714	30.648	30.1987	30.1171	31.6913	32.1525	31.8875	28.3859	30.233	31.1685
Saturated fatty acids, E%	13	9.56572	9.7003	9.80308	9.07259	8.58538	8.92294	9.56572	9.69396	9.81111	7.86324	8.61116	9.47885
Trans fatty acids, E%	0.4	0.171845	0.186843	0.183587	0.158697	0.182253	0.161107	0.171845	0.18681	0.183997	0.138716	0.186062	0.167892
n-3 fatty acids, E%	1.2	1.26356	1.36422	1.18403	1.18431	1.17839	1.15984	1.26356	1.36494	1.18402	1.12781	1.18589	1.16263
ALA, E%	0.9	0.828292	0.855053	0.826099	0.824768	0.823502	0.817654	0.828292	0.855095	0.826094	0.793445	0.829192	0.816608
MUFA, E%	14	12.9853	13.1921	13.0905	12.4479	12.5473	12.2576	12.9853	13.1866	13.0961	11.7017	12.5129	12.6845
PUFA, E%	6	6.26624	6.34869	6.10894	6.33417	6.28011	6.17809	6.26624	6.3482	6.10904	6.13399	6.29111	6.19509
Vitamin A, RE μg	816	750.518	750.616	750.35	750.641	751.311	750.605	750.518	750.558	750.781	750.698	750.719	750.649
Vitamin E, alfa-TE	15	18.1641	18.4269	17.9452	17.8995	18.0153	17.5961	18.1641	18.4255	17.9568	17.4344	18.0398	17.4681
Thiamin (Vitamin B1), mg	2	2.06248	1.91516	2.04365	2.12307	1.96997	2.14473	2.06248	1.91312	2.04241	2.11115	1.96804	2.20125
Riboflavin (Vitamin B2), mg	2.3	2.25244	2.25061	2.24937	2.1728	2.1033	2.17454	2.25244	2.24987	2.25003	2.14738	2.11467	2.19673
Niacin, NE	23.2	23.6361	23.4735	22.7015	22.0858	20.9654	21.8864	23.6361	23.4588	22.6885	22.0726	20.8664	22.3801
Vitamin B6, mg	1.9	2.23702	2.22178	2.14539	2.04531	1.72586	2.08924	2.23702	2.22056	2.14492	2.04671	1.71272	2.13009
Folate, μg	287	330.006	329.968	335.436	329.969	330.554	356.36	330.006	329.874	335.529	360.667	330.234	349.625
Vitamin B12, μg	8	7.43926	7.96639	6.8383	6.68486	6.48411	6.16942	7.43926	7.96761	6.84321	5.82579	6.51345	6.20335
Vitamin C, mg	118.1	156.325	162.338	146.336	129.694	107.986	142.468	156.325	162.269	146.321	138.492	109.269	141.835
Vitamin D, μg	6.7	8.3459	8.97528	7.70207	7.71582	6.93382	7.33821	8.3459	8.98058	7.70566	6.83864	7.00373	7.35607
Sodium, mg	3248	2401.35	2401.33	2399.54	2402.03	2403.77	2401.55	2401.35	2400.5	2400.43	2401.93	2402.67	2401.31
Potassium, mg	4510	5118.62	5113.36	5127.04	5047.5	4647.07	5305.36	5118.62	5111.44	5128.29	5445.11	4617.3	5328.75
Calcium, mg	1108	967.229	967.402	967.156	967.27	968.258	967.431	967.229	967.083	967.468	967.441	968.088	967.091
Magnesium, mg	387	469.718	463.373	468.897	503.679	509.334	519.338	469.718	463.237	469.071	561.7	506.3	511.306
Phosphorus, mg	1950	1973.7	1947.47	1960.22	2054.93	2078.9	2049.94	1973.7	1946.62	1960.29	2099.07	2077.47	2032.3
Iron, mg	11.3	12.8492	12.8437	13.2885	13.841	14.5636	14.5278	12.8492	12.8394	13.2917	15.1011	14.3834	14.1911
Zinc, mg	12.5	11.205	11.3491	11.1991	11.2011	11.4149	11.2022	11.205	11.3413	11.2012	11.2072	11.3493	11.203
Iodine, μg	220	179.715	166.981	198.067	192.002	196.764	198.223	179.715	166.811	198.104	197.994	196.933	198.24
Selenium, μg	61.2	65.0113	65.0199	64.9919	65.0293	65.0577	64.996	65.0113	65.0033	65.0217	65.0258	65.0428	65.011
Copper, μg	1.4	1.80965	1.80215	1.77211	1.93612	1.93523	1.97523	1.80965	1.80179	1.77273	2.09541	1.92341	1.92959
Alcohol, g	9.3	0	0	0	0	0	0	0	0	0	0	0	0
Food amounts in raw weight. Optimization models: NNR2023, health constraints based on NNR2023 with no adjustments; Ruminant, additional lower limit for intake of ruminant meat (≥ observed intake); Legumes, lower limit for intake of pulses and legumes (≥40 g) and elements from the Danish FBDG (2020)(32)(fruit and vegetables ≥ 300g each; total meat ≤350 g cooked weight/week); NNR2023+, NNR2023 scen…
✝ Based on mean dietary intake data for adults 18-70 years from the Norkost 3 national dietary surveillance survey 2010-2011 (18).
* Percent change compared to the average observed diet.
** Total departure from observed diet (%).

## Sheet: S7 Sensitivity analysis
Supplementary Table S7. Results from the sensitivity analysis. Content of all 53 food sub-groups (g) and nutrients per 10 MJ in the average observed Norwegian diet stratified by quartiles of meat consumption (Q1: 45g/d, Q2: 118g/d, Q3: 186g/d, Q4: 309g/d) and three diet scenarios optimized to meet health and nutrient goals in line with NNR2023, and incremental GWP constraints (-5%, -10%, -15%,…).
	0-25 (45 g meat/d; n=447)							25-50 (118 g meat/d; n=446)							50-75 (186 g meat/d; n=446)							75-100 (309 g meat/d; n=448)
		Optimized NNR2023			Optimized NNR2023 + GWP				Optimized NNR2023			Optimized NNR2023 + GWP				Optimized NNR2023			Optimized NNR2023 + GWP				Optimized NNR2023			Optimized NNR2023 + GWP
	Observed diet✝	NNR2023	Ruminant	Legumes	NNR2023+	Ruminant+	Legumes+	Observed diet✝	NNR2023	Ruminant	Legumes	NNR2023+	Ruminant+	Legumes+	Observed diet✝	NNR2023	Ruminant	Legumes	NNR2023+	Ruminant+	Legumes+	Observed diet✝	NNR2023	Ruminant	Legumes	NNR2023+	Ruminant+	Legumes+
Bread fine	78.8112	7.9	7.9	7.9	7.9	7.9	7.9	85.2161	8.5	8.5	8.5	8.5	8.5	8.5	80.2488	8	8	8	8	8	8	80.5308	8.1	18.5	8.1	8.1	8.2	8.1
Bread coarse	121.817	157.7	91	183	216.6	107.3	200.9	111.319	150.4	127.8	124.7	229.7	184.4	212.8	112.71	182	166.8	165	226.7	197.6	223.6	96.481	175.5	131.6	167.4	198.9	245.2	177.8
Flour grains	4.14114	3.7	4	3.6	4.3	9.5	3	4.63715	4.4	4.6	4.9	0.5	13.2	5.1	3.03535	3.1	3.2	3.1	4	5.6	3.8	2.65929	2.8	3.6	2.9	3.3	11.9	3.7
Rice	6.47117	9.8	9	5.2	0.6	0.6	0.6	8.27713	11.4	10.9	12	0.8	0.8	0.8	11.1729	15.8	13.4	16	1.1	1.1	1.1	11.4788	19.9	19.6	19.5	1.1	1.2	1.1
Pasta	10.8638	22.3	21.6	21.1	58.7	58.7	58.7	11.0224	20.6	21.4	18.6	58.7	58.7	58.7	11.3554	20.1	21.7	17.5	61	61	61	9.13983	19.9	31	16.2	40	60.3	40
Breakfast cereals	23.5347	112.1	97.1	95.7	126.8	126.8	126.8	18.3027	55.9	52.9	48.1	100.5	100.5	100.5	13.4002	28.6	29.1	29.2	81.5	81.5	81.5	10.2647	26.1	54	28.5	58.4	68.8	55
Cakes cookies crackers	49.5758	48	66.5	19.1	12.6	56.7	5	45.6022	69.3	76.2	68.7	4.6	38.1	4.6	39.2259	71.4	74.2	60.2	33.4	48.5	3.9	30.6324	65.1	36.1	49	59.9	3.4	51
Potatoes raw boiled	64.6814	127.3	134.3	140.9	129	140.2	91.7	71.2258	135.5	134.1	124	228.9	151	230.5	70.237	118.5	100.1	103.1	225.5	171	225.5	80.5455	162.6	152	134.7	234.6	17.1	234.6
Potatoes fried	1.91902	1	1	1	1	1	1	3.83879	3.3	3.4	3.6	0.4	4.8	0.4	3.63184	3.4	3.5	3.5	2	4.9	2.6	5.96629	5.1	7.6	5.4	4.6	8.1	7
Legumes	4.5255	6.5	6.6	40	14.6	20	40	3.33879	4.4	4.5	40	23.5	15.6	46.6	4.30359	5.7	5.8	40	14.3	13.5	40	4.46853	6.8	12.6	40	9.5	34.6	40
Vegetables dark green	16	21.4	22.2	26.9	37.7	49.5	34.2	10.9326	13.5	13.9	13.1	11.6	30.1	39.2	17.4783	22.6	24.2	21.5	46.1	50.1	64.6	18.6308	24.1	45.8	23.8	32.6	91.4	32.7
Vegetables red orange	71.7054	112	149.5	158.9	174.8	171.6	174.8	78.872	121.5	132.6	137.1	175	177	197.3	75.7767	134.3	121.2	130	153.8	148.7	158.1	75.2158	127	141.9	128.9	133.7	85.1	124.6
Vegetables other	57.9536	104.4	73.2	99.6	16	5.8	70.8	72.9083	101.2	101.9	135.9	7.3	7.3	7.3	83.6094	113.5	117.6	131.8	8.4	16	24.9	92.7364	99.7	141.9	126.7	54.9	9.5	115.7
Vegetables salad	9.62148	12.2	12.5	14.6	21.5	23.1	20.1	11.3739	14.8	15	14	56.1	35.6	56.2	13.5661	17.4	18	16.7	41.7	35.2	52.5	15.561	20.9	36.4	20.7	28.8	64.1	27
Nuts	5.80515	20	20	20	30	30	30	2.96749	20	20	20	30	26.3	30	4.01031	20	20	20	25.5	23.8	28.6	3.01674	20	21.1	20	20	30.1	20
Seeds	0.933524	0.9	1	0.9	1	1	0.8	0.558072	0.6	0.6	0.6	0.6	0.6	0.1	0.324414	0.3	0.3	0.3	0.4	0.3	0.4	0.354828	0.4	0.4	0.4	0.4	1.1	0.4
Juice	124.6	83.8	186.2	259.4	12.5	12.5	12.5	124.797	177.4	209	156.2	12.5	12.5	12.5	122.89	184.8	223.8	158.6	12.3	12.3	12.3	108.532	157.9	185	163.8	10.9	10.9	10.9
Berries	18.5378	16.4	19.1	15.2	25.6	58.9	26.4	19.4121	19.9	21.1	21.3	77.4	77.4	77.4	19.7737	21.7	23.3	22.8	37.6	62.6	59.6	16.0377	17.9	25.3	19.3	24.2	78.3	31
Pomme stone	91.1159	68.4	78.8	112.3	9.1	9.1	9.1	82.3832	73.8	79.4	95.2	8.3	8.2	8.2	77.2805	82	89	105.4	7.7	7.7	7.7	71.6765	83.5	111.1	104.2	7.2	7.5	20.4
Fruit other	113.273	230.1	279.8	193.4	213.8	177.8	264.1	104.434	227.4	230.1	188.6	164.1	161.9	214.1	90.115	165.9	167.2	168.9	203.4	176.2	232.4	83.8062	169.6	201.9	174.3	216.6	163.8	246.4
Dried fruit	3.78367	3	3.3	5.7	1.5	4.3	0.4	2.31704	2.2	2.3	2.3	0.2	2.4	0.2	2.89148	2.9	3	2.9	1.3	3.4	0.3	2.14955	2.1	3.5	2.2	2	0.5	2.2
Meat dairy substitutes	7.00738	2.5	2.5	2.5	2.5	1.1	0.7	2.69323	1	1	1	0.3	1	0.3	3.64978	1	1	1	1	1	0.4	1.49018	1	1.1	1	1	0.9	1
Ruminant meat unprocessed	2.74832	5.1	8.8	3.8	6.2	11.9	5.7	10.6733	24.8	29.2	23.9	9.3	53.3	8.8	22.4552	38.1	51.7	37.8	7.5	52.9	7	52.0033	47.8	54.1	40.2	6.1	55.5	6.1
Ruminant meat processed	7.77338	17.1	46.6	8.2	3.1	41.4	2.7	16.904	18.7	31.3	23.9	1.7	1.7	1.7	31.7303	3.2	8.5	3.2	3.2	3.2	3.2	37.7429	3.8	5.4	3.8	3.8	3.8	3.8
Pork unprocessed	2.70134	4.3	2.3	3.1	3.1	0.3	2.3	10.5009	18.7	6.6	19.4	6.7	1.1	6.7	20.7305	25.2	6.2	25.5	2.1	2.1	2.1	48.0127	12.5	4.9	20.2	54.3	4.8	54.3
Pork processed	14.1499	14.7	1.4	1.4	3.3	1.4	1.4	22.3417	7.2	2.2	2.3	2.3	2.2	2.2	23.028	2.3	2.3	2.3	2.3	2.3	2.3	30.3485	3	3.1	3	3	3	3
Red meat mixed processed	10.6004	1.1	13.3	1.1	6.5	17.4	7.3	30.8413	3.1	3.1	3.1	3.1	14.2	3.1	37.0827	3.7	3.7	3.7	3.7	12	3.7	53.3114	5.3	5.5	5.3	5.3	5.7	5.3
White meat unprocessed	5.35503	8.7	8.3	6.6	0.5	0.5	0.5	19.7857	35.9	36	35.6	2	2	2	38.9818	35.6	37	34.9	3.9	3.9	3.9	67.392	37.3	28.4	37.3	8.1	6.8	6.7
White meat processed	0.941834	0.9	0.9	0.8	0.1	0.1	0.1	3.21368	2.5	2.4	2.8	0.3	0.3	0.3	6.59238	2.8	1.4	3.5	0.7	0.7	0.7	11.1464	1.1	5.6	1.1	1.1	1.1	1.1
Other meat unprocessed	0.530649	0.6	0.6	0.6	0.8	0.8	0.7	1.97309	1	1	1	1	1	1	4.79193	9.7	9.7	7.8	18.5	11.7	11.7	7.2692	6.5	6.2	6.5	6.5	4.5	6.5
Other meat processed	0.144519	0.1	0.1	0.1	0.1	0.1	0.1	1.35269	1	1	1	0.1	0.1	0.1	1.27601	1	1	1	0.1	0.1	0.1	1.85402	1	0.7	1	0.2	0.2	0.2
Fish lean	91.4633	31	17.1	25.4	52.1	56.5	57.4	50.9184	25.4	12.8	38.6	52.5	46.5	58	26.0446	34.8	27.4	39.5	59.2	61.4	56.5	16.5828	20.2	20.5	27.8	43.8	70.3	51.1
Fish fatty	40.2327	26.2	41.3	37.4	19.9	20.8	19.9	32.6502	38.5	50.9	29.3	19.3	30.9	19.4	19.3498	32.9	39.3	26.7	18.3	16.1	18.1	19.5654	46.9	37	37.1	27.1	7.4	25.5
Shellfish other	7.17204	20.8	19.6	15.2	6	0.7	0.7	6.00583	14.1	14.4	10.2	6.2	0.6	0.6	5.18632	10.4	11.4	8.2	0.5	0.5	0.5	4.31987	10.9	17.3	7.9	7.1	0.5	1.4
Eggs	26.306	55	55	55	55	55	55	26.4697	55	55	55	55	55	55	31.3047	55	55	55	55	55	55	25.6975	55	52.5	55	55	55.2	55
Milk low fat	284	249.5	257.2	279.1	363.1	414.5	330.4	284.806	309.7	305.4	299.4	400.2	433.3	363.9	241.571	338.6	342.2	333.8	371.9	403.1	340.4	204.049	338.6	314.1	330.1	380.2	365.3	370.4
Milk high fat	38.7123	48.3	41.8	28.8	36.8	3.9	53	27.5027	29.1	27.5	29.7	3.2	2.8	45.3	17.1603	17.8	16.3	18.3	29	14.5	43.5	15.9596	16.7	24.3	17.1	20.5	2.7	20.7
Dairy fermented	58.5913	112.2	107.9	57.8	5.9	5.9	5.9	54.6377	85.5	89	80	5.5	5.5	5.5	45.6749	65.9	64.4	60	4.6	4.6	4.6	40.1596	71.1	86.6	60.6	12.1	4.1	4
Dairy other	23.969	23.2	27.1	10.5	43.6	25.1	51.7	26.9926	26.3	28.3	30	45.7	12.5	14	24.2326	29.7	25.7	32.1	51.8	35.2	53.3	23.5384	33.5	17.9	39.4	53.2	97.2	63.6
Cheese fresh	5.88255	2.6	3.4	4.3	0.6	0.6	0.6	6.17915	4	4.4	4.5	0.6	0.6	0.6	4.10852	3.6	3.8	3.6	0.4	0.4	0.4	6.04554	4.1	7.2	4.6	0.6	0.6	0.6
Cheese brown	8.72886	0.9	0.9	7.6	0.9	0.9	0.9	6.92234	0.7	0.7	1.8	0.7	0.7	0.7	6.87108	0.9	1.2	1.7	0.7	0.7	0.7	5.44464	0.8	1.4	2	0.5	0.6	0.5
Cheese other	41.3796	5.5	5.4	4.1	4.1	4.1	4.1	38.4361	3.8	3.8	3.8	3.8	3.8	3.8	35.4408	3.5	3.5	3.5	3.5	3.5	3.5	27.924	2.8	3.6	2.8	2.8	2.8	2.8
Fats plant based	15.7251	25	25	25	25	25	25	16.1645	25	25	25	25	25	25	16.6131	25	25	25	25	25	25	15.538	25	28.5	25	25	28.7	25
Fats animal based	14.6272	1.5	1.5	1.5	1.5	1.5	1.5	15.464	1.5	1.5	1.5	1.5	1.5	1.5	16.0051	1.8	6.8	5.4	1.6	1.6	1.6	16.0062	1.6	4.8	2.1	1.6	1.6	1.6
Water	1372.06	1372.1	1372.1	1372.1	1372.1	1372.1	1372.1	1371.66	1371.7	1371.7	1371.7	1371.7	1371.7	1371.7	1366.04	1366	1366	1366	1366	1366	1366	1505.65	1505.7	1505.7	1505.7	1505.7	1505.7	1505.7
Coffee tea	874.921	874.9	874.9	874.9	874.9	874.9	874.9	844.727	844.7	844.7	844.7	844.7	844.7	844.7	777.229	777.2	777.2	777.2	777.2	777.2	777.2	834.362	834.4	834.4	834.4	834.4	834.4	834.4
Soft drinks sugar sweetened	121.962	46.5	65.9	110.6	12.2	12.2	12.2	116.522	69.3	84.7	124.5	11.7	11.7	11.7	136.992	121.6	142.8	144.1	13.7	13.7	13.7	126.837	125.3	96.8	153.6	12.7	13	12.7
Soft drinks sugar free	104.798	87.9	89.7	93.1	10.5	10.5	10.5	115.623	105.3	105.2	105.7	11.6	11.6	11.6	126.971	119.8	124.4	119.8	12.7	12.7	12.7	195.5	165.8	316.1	162.3	19.6	19.8	19.6
Alcoholic beverages	129.856	0	0	0	0	0	0	132.428	0	0	0	0	0	0	136.11	0	0	0	0	0	0	143.181	0	0	0	0	0	0
Sugar sweets	19.476	24.1	19.6	22.5	1.9	1.9	1.9	18.1924	22.2	21.5	26.9	1.8	1.8	1.8	17.7762	24.7	24.5	26.4	1.8	1.8	1.8	15.8117	26.5	15.7	26.8	9.4	1.6	3
Snacks	5.71678	3.5	3.2	3.5	0.6	0.6	0.6	4.53318	3.2	3.2	4.1	0.5	0.5	0.5	5.61102	4.5	3.8	4.6	0.6	0.6	0.6	3.65089	2.9	3.8	2.6	0.4	0.4	0.4
Spices	1.00453	1	1	1	1	1	1	1.11553	1	1	1	1	1	1	0.981193	1	1	1	1	1	1	1.04734	1	1	1	1	1	1
Sauces miscellaneous	21.6332	2.2	2.2	2.2	2.2	2.2	2.2	24.8176	2.5	2.5	2.5	2.5	2.5	2.5	28.0248	2.8	2.8	2.8	2.8	2.8	2.8	36.0085	3.6	9.7	3.6	3.6	3.7	3.6
GHGE, kg CO2-eq	3.81116	4.10914	5.09776	4.04095	3.35157	4.38843	3.35108	4.52432	4.82004	5.22976	4.89948	3.35253	4.3893	3.34962	5.029	4.79325	5.22628	4.7611	3.35103	4.38977	3.35046	5.67969	5.04703	5.40581	4.90125	3.61097	4.41086	3.61047
△GWP*		-20.9781	-1.96612	-22.2894	-35.5467	-15.6072	-35.5561		-7.30695	0.5723	-5.77926	-35.5282	-15.5903	-35.5842		-7.82203	0.505456	-8.44038	-35.557	-15.5813	-35.5681		-2.94172	3.95784	-5.7451	-30.5582	-15.1758	-30.568
FE, g P-eq	0.856083	0.968407	1.13901	0.938456	0.800715	0.981133	0.786657	1.02113	1.1283	1.19988	1.13604	0.817378	0.995063	0.807789	1.14371	1.10817	1.18625	1.1039	0.807154	0.997401	0.808114	1.27242	1.15868	1.21003	1.12728	0.886828	0.992694	0.873828
ME, g N-eq	4.19013	5.20016	5.29337	5.11973	5.07117	5.1739	4.99515	4.4794	5.28327	5.38202	5.18802	4.9586	5.31382	4.93536	4.65669	5.23611	5.44577	5.18971	4.94858	5.24955	4.87742	4.80116	5.31879	5.52502	5.19033	4.87455	5.4266	4.75598
TA, g SO2-eq	37.4456	39.4499	52.2859	35.8938	32.96	48.1091	32.9657	46.0565	48.1638	53.5809	49.0356	32.8696	48.1351	32.6986	53.1114	47.1779	53.2953	47.0391	33.5141	48.4553	32.988	60.0219	50.6005	53.9598	48.1876	34.8499	48.6076	34.7986
WU, m2	0.568993	0.505796	0.568061	0.570109	0.525484	0.566977	0.524437	0.569885	0.556652	0.576625	0.552771	0.523228	0.556125	0.529881	0.539831	0.555661	0.581411	0.547532	0.519589	0.548671	0.518389	0.482368	0.553323	0.603682	0.551117	0.500499	0.526395	0.503212
LU, m3a	3.44489	4.11585	5.3755	3.75234	3.57799	5.314	3.59212	4.61335	5.15906	5.65354	5.37538	3.61695	5.34578	3.67349	5.80473	5.13895	5.71134	5.22193	3.66715	5.39037	3.65564	7.54567	5.44574	5.70867	5.31295	4.0256	5.47557	4.08374
∆diet (%)**	-	73.8522	75.8647	89.795	106.622	115.534	120.755	-	56.7034	60.4781	67.4945	121.363	112.13	136.269	-	57.1256	60.0525	68.4764	113.099	108.46	131.741	-	62.0862	79.4605	72.9096	86.0819	139.953	103.412
Energy, MJ	10	10	10.0005	10.0011	10.0027	10.0033	10.0033	10	9.99899	9.99967	10.0003	10.0033	9.99927	9.99722	10	10.0008	9.9964	9.99729	10.0007	9.99846	9.99843	10	10.0005	10.0383	9.99994	9.99978	10.038	9.99969
Protein, E%	17.1047	15.7627	15.727	15.5049	16.1845	16.7135	16.2983	17.3617	16.8906	16.7147	17.1447	16.3098	17.3023	16.6682	17.9457	17.2314	17.0836	17.3826	16.508	17.5074	16.5991	20.2973	17.15	17.1727	17.3532	16.9698	17.8284	17.2151
Carbohydrates, E%	45.5003	51.1448	49.4567	54.2188	52.2459	49.6595	52.1615	44.3866	48.8033	48.5247	48.8686	53.669	51.7239	54.6766	42.8368	48.9265	48.54	48.8301	52.7779	51.1629	53.3851	39.3076	49.1051	49.8495	49.4783	48.9128	48.8735	49.0741
Added sugar, E%	7.29631	6.83106	7.48839	6.45239	3.71823	5.76161	3.73408	7.12195	7.42367	7.92372	8.65356	5.06066	5.58787	4.72779	6.99705	8.305	8.7204	8.56477	4.52897	5.53615	4.51672	6.20958	8.28618	6.64217	8.42986	5.33443	5.40977	5.00938
Dietary fiber, g	2.54474	41.1134	36.8549	45.1621	45.9834	40.9851	47.8023	2.36637	35.5342	34.3639	36.7908	45.9318	42.7981	48.51	2.35538	34.7164	33.7453	36.784	43.3382	41.3005	46.5486	2.16429	34.418	38.0187	37.1042	38.5663	42.6376	40.9934
Fat, E%	32.5168	10.9866	29.6936	31.7531	27.0476	27.8686	30.4101	33.3538	28.0833	31.3346	31.8839	31.4499	26.6233	27.598	34.3628	25.2895	30.9882	31.5393	31.2363	27.2568	27.9863	35.7853	26.6295	30.9099	30.1712	30.5949	30.9726	30.3769
Saturated fatty acids, E%	11.8159	3.27182	8.84277	9.80743	7.45161	7.66168	8.65036	12.3289	7.85039	9.53332	9.73936	9.80271	7.19034	7.30357	12.5935	6.3685	9.45841	9.58352	9.62444	7.89442	8.11248	12.8658	7.5128	9.41302	8.69832	9.44243	9.63345	9.46661
Trans fatty acids, E%	0.340268	0.0624597	0.16881	0.209031	0.125856	0.140272	0.165595	0.338565	0.15167	0.185318	0.203327	0.197918	0.127016	0.127527	0.341928	0.0907658	0.181461	0.20029	0.189515	0.159923	0.169125	0.318527	0.150014	0.190768	0.175519	0.190537	0.179411	0.235958
n-3 fatty acids, E%	1.26062	0.383375	1.03615	1.18337	1.12808	0.981507	1.01092	1.17457	0.981579	1.18773	1.30185	1.10909	0.980168	1.10729	1.10543	0.978951	1.14879	1.24546	1.11938	0.980521	0.980082	1.07987	0.980239	1.27303	1.21614	1.18481	1.09677	0.984902
ALA, E%	0.843797	0.275608	0.744887	0.768478	0.761368	0.757013	0.765379	0.809219	0.758888	0.798441	0.816088	0.786252	0.759463	0.793428	0.824942	0.760066	0.80485	0.850495	0.821795	0.768785	0.774288	0.817706	0.770387	0.823441	0.83963	0.810438	0.805459	0.840087
MUFA, E%	12.2172	4.47873	12.1047	12.9326	11.1958	11.481	12.747	12.7433	11.5465	12.7829	12.9841	12.8343	10.9419	11.5762	13.302	10.6269	12.6426	12.8975	12.8008	10.9438	11.3825	14.2444	10.813	12.5622	12.5944	12.4414	12.4438	12.1313
PUFA, E%	5.51544	2.20811	5.96787	6.0841	5.81453	6.06605	6.23187	5.39215	5.99108	6.14186	6.22527	5.94514	5.83108	6.13721	5.46816	5.77891	6.02083	6.13691	5.94631	5.75155	5.81467	5.67634	5.68944	6.10353	6.14951	5.91656	6.09615	5.96858
Vitamin A, RE μg	723.562	750.354	750.175	700.054	749.898	750.089	749.998	832.406	749.734	749.657	750.177	750.269	749.56	749.523	775.052	749.986	749.911	749.938	749.949	750.022	750.002	707.538	749.723	789.987	749.835	749.619	751.669	749.599
Vitamin E, alfa-TE	14.4007	18.0831	18.617	17.9098	17.9499	18.5593	17.7292	14.2037	17.993	18.2474	17.8607	17.6326	17.977	17.7555	14.2698	17.9166	18.3114	17.8488	17.3137	17.5342	17.2927	12.9618	17.5975	18.7574	17.2557	17.3111	17.3784	17.0002
Thiamin (Vitamin B1), mg	1.77922	2.05529	2.05424	2.3939	2.0853	1.90208	2.10507	1.93052	2.16512	2.09633	2.11171	2.07394	1.98899	2.14378	1.9135	2.19691	2.11815	2.17284	2.03778	1.97029	2.08479	1.941	2.0848	2.14641	2.1778	2.16361	1.95689	2.20209
Riboflavin (Vitamin B2), mg	2.12772	2.21083	2.2503	2.2668	2.14485	2.15369	2.14759	2.2302	2.28888	2.29022	2.2734	2.1187	2.13873	2.11768	2.12043	2.29174	2.30149	2.27988	2.18984	2.18056	2.15626	2.03605	2.30039	2.28304	2.31444	2.23338	2.18891	2.23511
Niacin, NE	17.5152	19.9592	20.6361	20.4516	20.1349	20.4398	19.7624	20.5137	23.1136	23.1663	22.432	21.1474	22.164	21.6038	22.0435	23.3951	23.0663	22.7624	21.4533	22.3388	21.5243	26.4058	24.1543	23.8463	23.6253	23.3102	20.3477	23.392
Vitamin B6, mg	1.59199	1.94086	2.05365	2.01374	1.87068	1.84097	1.9211	1.74361	2.18455	2.18733	2.13762	1.94312	1.91571	2.04	1.78496	2.16812	2.11048	2.14801	1.96466	1.93514	2.03707	1.97196	2.2094	2.2522	2.21265	2.14741	1.73509	2.22901
Folate, μg	274.396	331.325	329.993	378.174	343.069	330.159	362.997	280.843	330.017	330.074	341.852	359.176	339.73	393.698	271.112	329.996	329.851	342.308	357.791	344.429	393.091	241.846	330.083	364.758	349.416	337.721	356.369	366.868
Vitamin B12, μg	7.97427	6.88566	7.73781	6.3598	5.60162	6.19412	5.1367	8.06256	7.42954	7.9796	6.81977	5.65112	6.47687	5.1514	6.94238	7.2193	7.66693	6.70996	5.79879	6.28462	5.37497	6.92366	7.73868	7.57774	7.01177	6.49705	5.73407	6.02865
Vitamin C, mg	109.029	143.604	179.617	182.266	130.202	133.826	144.003	116.511	161.27	170.547	158.157	133.562	130.032	160.492	115.877	156.21	160.942	154.34	141.598	135.639	164.39	104.788	154.682	187.224	160.011	139.451	120.668	155.775
Vitamin D, μg	7.71403	7.11405	8.1114	7.22474	6.08099	6.55002	5.8664	7.03025	7.95041	8.68844	7.35133	6.0532	6.92513	5.86874	5.45731	7.65257	8.20457	7.2384	6.20099	6.23923	5.80721	4.63975	8.34374	7.94228	7.54987	7.12413	5.59744	6.8278
Sodium, mg	2678.71	2400.51	2399.89	2400.25	2400.48	2400.37	2401.29	3038.55	2399.43	2399.96	2400.49	2401.43	2399.1	2399.27	2969.71	2400.5	2399.83	2399.62	2400.37	2399.8	2400	2910.65	2399.51	2396.69	2398.88	2399.82	2409.34	2399.91
Potassium, mg	4213.79	4973.68	5217.02	5503.87	5048.41	5062.38	5172.37	4372.51	5134.43	5166.6	5241.78	5372.11	5126.87	5685.87	4186.05	5030.34	4965.05	5121.4	5307.79	5146.69	5564.02	4112.45	5167.44	5487.05	5292.61	5331.88	4627.68	5610.68
Calcium, mg	1157.4	966.768	967.229	949.832	967.08	967.13	966.967	1139.69	966.716	966.857	966.824	967.113	966.821	966.662	1005.92	966.803	966.514	966.67	966.74	966.76	966.805	832.339	967.047	988.679	966.991	966.926	970.87	966.866
Magnesium, mg	382.474	516.034	493.249	544.554	560.647	522.366	566.997	370.439	478.887	471.044	477.006	565.064	527.415	582.62	359.28	463.218	455.02	468.629	543.685	519.74	567.463	332.625	467.685	496.056	477.795	504.93	510.042	516.246
Phosphorus, mg	1857.4	2002.2	1924.84	1983.21	2120.51	2081.52	2101.77	1896.64	1972.82	1940.7	1951.42	2105.51	2118.55	2111.54	1805.02	1974	1947.74	1957.97	2084.86	2106.33	2079.19	1749.47	1973.58	2010.26	1968.04	2042.96	2078.87	2032.9
Iron, mg	9.71454	13.7963	13.2464	14.9983	15.0339	14.5187	15.3962	10.463	12.8861	12.7813	13.3469	15.223	14.8044	15.9693	10.8785	13.156	13.1371	13.607	15.4135	15.1766	15.9018	10.9413	13.0361	13.9037	13.6842	13.8725	14.7994	14.382
Zinc, mg	10.1356	11.199	11.198	11.2018	11.202	11.559	11.2018	11.309	11.1971	11.1978	11.2014	11.2048	11.7427	11.1985	12.0798	11.1999	11.1961	11.1991	11.2033	12.0007	11.1991	12.89	11.1995	11.4125	11.1984	11.2006	11.978	11.2008
Iodine, μg	303.022	192.695	174.631	184.02	212.21	218.738	215.835	245.287	185.953	168.962	203.32	213.098	204.565	216.516	183.309	198.682	190.035	203.808	222.648	226.982	214.609	156.398	180.173	182.371	187.967	208.49	235.03	214.692
Selenium, μg	63.8076	65.0097	64.9943	64.9928	65.0256	65.0077	65.0077	61.0381	64.9898	65.034	65.0342	65.0038	64.9908	64.9896	52.1457	65.023	65.016	65.0151	65.0132	65.0009	64.9656	54.058	64.9916	65.6785	64.9579	65.0067	65.1817	64.9906
Copper, μg	1.34515	2.05705	1.94325	2.09908	2.17063	2.03471	2.16635	1.32946	1.83737	1.81135	1.80601	2.14147	2.03005	2.18369	1.30762	1.74702	1.72409	1.74789	2.01873	1.95105	2.1058	1.16737	1.76139	1.92854	1.77467	1.88826	1.89826	1.90548
Alcohol, g	7.8821	0	0	0	0	0	0	8.91659	0	0	0	0	0	0	8.80202	0	0	0	0	0	0	9.07634	0	0	0	0	0	0
Food amounts in raw weight. Optimization models: NNR2023, health constraints based on NNR2023 with no adjustments; Ruminant, additional lower limit for intake of ruminant meat (≥ observed intake); Legumes, lower limit for intake of pulses and legumes (≥40 g) and elements from the Danish FBDG (2020)(34)(fruit and vegetables ≥ 300g each; total meat ≤350 g cooked weight/week); NNR2023+, NNR2023 scen…
✝ Based on mean dietary intake data for adults 18-70 years from the Norkost 3 national dietary surveillance survey 2010-2011 (20).
* Percent change compared to the average observed diet.
** Total departure from observed diet (%).
